# Supplementary material for: Engineering Peptide Modulators for T‑Cell Migration by Structural Scaffold Matching
Source: J Med Chem. 2025 Aug 12;68(16):17202–20. doi: 10.1021/acs.jmedchem.5c00677 (PMC12406255; doi:10.1021/acs.jmedchem.5c00677)
Supplement: Supplementary file 3 [file jm5c00677_si_003.csv]

Compound	SMILES	inhibition of CD3+ cell migration EC50 (nM)
Sphingosine-1-phosphate	CCCCCCCCCCCCC/C=C/[C@@H](O)[C@@H](N)COP(O)(O)=O	54.6 ± 49.1
lifitegrast	O=C(O)[C@H](CC1=CC=CC(S(=O)(C)=O)=C1)NC(C2=C(Cl)C3=C(CN(C(C4=CC=C5C=COC5=C4)=O)CC3)C=C2Cl)=O	2.2 ± 3.6
